# Supplementary material for: Molecular Views of Mineral Carbonation: Reaction of CO2 with the Wollastonite (100) Surface
Source: ACS Nano. 2026 Mar 24;20(13):10456–65. doi: 10.1021/acsnano.5c19629 (PMC13063804; doi:10.1021/acsnano.5c19629)
Supplement: Supplementary file 2 [file nn5c19629_si_002.zip]

Archive with 5 entries (5 files):
- Structure files/St1_pristine.cif
- Structure files/St2_nested_H2O.cif
- Structure files/St3_nested_H2O_CO2.cif
- Structure files/St4_nested_CO2.cif
- Structure files/St5_nested_CO2_CO2.cif
