# Supplementary material for: Molecular Views of Mineral Carbonation: Reaction of CO2 with the Wollastonite (100) Surface
Source: ACS Nano. 2026 Mar 24;20(13):10456–65. doi: 10.1021/acsnano.5c19629 (PMC13063804; doi:10.1021/acsnano.5c19629)
Supplement: Supplementary file 2 [file nn5c19629_si_002.zip › Structure files/St1_pristine.cif]

#======================================================================
# CRYSTAL DATA
#----------------------------------------------------------------------
data_VESTA_phase_1

_chemical_name_common                  'S1_pristine                           '
_cell_length_a                         39.631599
_cell_length_b                         7.334690
_cell_length_c                         7.076100
_cell_angle_alpha                      90.034897
_cell_angle_beta                       95.280800
_cell_angle_gamma                      103.444000
_cell_volume                           1991.549590
_space_group_name_H-M_alt              'P 1'
_space_group_IT_number                 1

loop_
_space_group_symop_operation_xyz
   'x, y, z'

loop_
   _atom_site_label
   _atom_site_occupancy
   _atom_site_fract_x
   _atom_site_fract_y
   _atom_site_fract_z
   _atom_site_adp_type
   _atom_site_U_iso_or_equiv
   _atom_site_type_symbol
   Ca1        1.0     0.201232     0.251033     0.988212    Uiso  ? Ca
   Ca2        1.0     0.399152     0.246166     0.974003    Uiso  ? Ca
   Ca3        1.0     0.598745     0.248075     0.971910    Uiso  ? Ca
   Ca4        1.0     0.401255     0.751925     0.028090    Uiso  ? Ca
   Ca5        1.0     0.600848     0.753834     0.025997    Uiso  ? Ca
   Ca6        1.0     0.798768     0.748967     0.011788    Uiso  ? Ca
   Ca7        1.0     0.338926     0.926036     0.259822    Uiso  ? Ca
   Ca8        1.0     0.540776     0.928636     0.264725    Uiso  ? Ca
   Ca9        1.0     0.736889     0.904112     0.251788    Uiso  ? Ca
   Ca10       1.0     0.263110     0.095888     0.748212    Uiso  ? Ca
   Ca11       1.0     0.459224     0.071364     0.735275    Uiso  ? Ca
   Ca12       1.0     0.661074     0.073964     0.740178    Uiso  ? Ca
   Ca13       1.0     0.338023     0.422912     0.253193    Uiso  ? Ca
   Ca14       1.0     0.540169     0.423649     0.261708    Uiso  ? Ca
   Ca15       1.0     0.737937     0.430284     0.249687    Uiso  ? Ca
   Ca16       1.0     0.262063     0.569716     0.750313    Uiso  ? Ca
   Ca17       1.0     0.459831     0.576351     0.738292    Uiso  ? Ca
   Ca18       1.0     0.661977     0.577088     0.746807    Uiso  ? Ca
   Si1        1.0     0.261821     0.043360     0.227999    Uiso  ? Si
   Si2        1.0     0.463316     0.046709     0.230218    Uiso  ? Si
   Si3        1.0     0.664230     0.050475     0.231702    Uiso  ? Si
   Si4        1.0     0.335770     0.949525     0.768298    Uiso  ? Si
   Si5        1.0     0.536684     0.953291     0.769782    Uiso  ? Si
   Si6        1.0     0.738179     0.956640     0.772001    Uiso  ? Si
   Si7        1.0     0.261105     0.613715     0.228541    Uiso  ? Si
   Si8        1.0     0.463107     0.610712     0.230585    Uiso  ? Si
   Si9        1.0     0.661458     0.610090     0.232789    Uiso  ? Si
   Si10       1.0     0.338542     0.389910     0.767211    Uiso  ? Si
   Si11       1.0     0.536893     0.389289     0.769415    Uiso  ? Si
   Si12       1.0     0.738895     0.386285     0.771459    Uiso  ? Si
   Si13       1.0     0.220528     0.276309     0.441965    Uiso  ? Si
   Si14       1.0     0.419783     0.274711     0.443340    Uiso  ? Si
   Si15       1.0     0.620601     0.275408     0.448376    Uiso  ? Si
   Si16       1.0     0.379399     0.724592     0.551624    Uiso  ? Si
   Si17       1.0     0.580217     0.725289     0.556660    Uiso  ? Si
   Si18       1.0     0.779472     0.723691     0.558035    Uiso  ? Si
   O1         1.0     0.217745     0.270625     0.672584    Uiso  ? O
   O2         1.0     0.418779     0.271227     0.671806    Uiso  ? O
   O3         1.0     0.619928     0.271027     0.676405    Uiso  ? O
   O4         1.0     0.380072     0.728973     0.323595    Uiso  ? O
   O5         1.0     0.581221     0.728773     0.328194    Uiso  ? O
   O6         1.0     0.782255     0.729375     0.327416    Uiso  ? O
   O7         1.0     0.414204     0.772299     0.698048    Uiso  ? O
   O8         1.0     0.615046     0.771806     0.702383    Uiso  ? O
   O9         1.0     0.811665     0.768222     0.715152    Uiso  ? O
   O10        1.0     0.188335     0.231778     0.284848    Uiso  ? O
   O11        1.0     0.384954     0.228194     0.297617    Uiso  ? O
   O12        1.0     0.585796     0.227701     0.301952    Uiso  ? O
   O13        1.0     0.239802     0.074227     0.029886    Uiso  ? O
   O14        1.0     0.439800     0.063274     0.032830    Uiso  ? O
   O15        1.0     0.640288     0.066238     0.036270    Uiso  ? O
   O16        1.0     0.359712     0.933762     0.963730    Uiso  ? O
   O17        1.0     0.560200     0.936726     0.967170    Uiso  ? O
   O18        1.0     0.760198     0.925773     0.970114    Uiso  ? O
   O19        1.0     0.238322     0.528434     0.031526    Uiso  ? O
   O20        1.0     0.439364     0.535059     0.033647    Uiso  ? O
   O21        1.0     0.637626     0.536755     0.036787    Uiso  ? O
   O22        1.0     0.362374     0.463245     0.963213    Uiso  ? O
   O23        1.0     0.560636     0.464941     0.966353    Uiso  ? O
   O24        1.0     0.761678     0.471566     0.968474    Uiso  ? O
   O25        1.0     0.303433     0.130969     0.225124    Uiso  ? O
   O26        1.0     0.504544     0.133760     0.236101    Uiso  ? O
   O27        1.0     0.705781     0.133692     0.235146    Uiso  ? O
   O28        1.0     0.294219     0.866308     0.764854    Uiso  ? O
   O29        1.0     0.495456     0.866240     0.763899    Uiso  ? O
   O30        1.0     0.696567     0.869031     0.774876    Uiso  ? O
   O31        1.0     0.302388     0.626826     0.224362    Uiso  ? O
   O32        1.0     0.504083     0.625410     0.235852    Uiso  ? O
   O33        1.0     0.702013     0.615970     0.227642    Uiso  ? O
   O34        1.0     0.297987     0.384030     0.772358    Uiso  ? O
   O35        1.0     0.495917     0.374590     0.764148    Uiso  ? O
   O36        1.0     0.697612     0.373174     0.775638    Uiso  ? O
   O37        1.0     0.247828     0.132261     0.417044    Uiso  ? O
   O38        1.0     0.445892     0.129094     0.407578    Uiso  ? O
   O39        1.0     0.647666     0.135674     0.410310    Uiso  ? O
   O40        1.0     0.352334     0.864326     0.589690    Uiso  ? O
   O41        1.0     0.554108     0.870906     0.592422    Uiso  ? O
   O42        1.0     0.752172     0.867739     0.582956    Uiso  ? O
   O43        1.0     0.246210     0.492882     0.418097    Uiso  ? O
   O44        1.0     0.444986     0.487758     0.408827    Uiso  ? O
   O45        1.0     0.644700     0.491646     0.414896    Uiso  ? O
   O46        1.0     0.355300     0.508354     0.585104    Uiso  ? O
   O47        1.0     0.555014     0.512242     0.591173    Uiso  ? O
   O48        1.0     0.753790     0.507118     0.581903    Uiso  ? O
   O49        1.0     0.255304     0.821624     0.283450    Uiso  ? O
   O50        1.0     0.456095     0.820395     0.274310    Uiso  ? O
   O51        1.0     0.657514     0.824533     0.278310    Uiso  ? O
   O52        1.0     0.342486     0.175467     0.721690    Uiso  ? O
   O53        1.0     0.543905     0.179605     0.725690    Uiso  ? O
   O54        1.0     0.744696     0.178376     0.716550    Uiso  ? O
