# Supplementary material for: Molecular Views of Mineral Carbonation: Reaction of CO2 with the Wollastonite (100) Surface
Source: ACS Nano. 2026 Mar 24;20(13):10456–65. doi: 10.1021/acsnano.5c19629 (PMC13063804; doi:10.1021/acsnano.5c19629)
Supplement: Supplementary file 2 [file nn5c19629_si_002.zip › Structure files/St2_nested_H2O.cif]

#======================================================================
# CRYSTAL DATA
#----------------------------------------------------------------------
data_VESTA_phase_1

_chemical_name_common                  'S2_nested_H2O                         '
_cell_length_a                         39.631599
_cell_length_b                         7.334690
_cell_length_c                         7.076100
_cell_angle_alpha                      90.034897
_cell_angle_beta                       95.280800
_cell_angle_gamma                      103.444000
_cell_volume                           1991.549590
_space_group_name_H-M_alt              'P 1'
_space_group_IT_number                 1

loop_
_space_group_symop_operation_xyz
   'x, y, z'

loop_
   _atom_site_label
   _atom_site_occupancy
   _atom_site_fract_x
   _atom_site_fract_y
   _atom_site_fract_z
   _atom_site_adp_type
   _atom_site_U_iso_or_equiv
   _atom_site_type_symbol
   Ca1        1.0     0.201670     0.254783     0.989847    Uiso  ? Ca
   Ca2        1.0     0.399282     0.250637     0.972939    Uiso  ? Ca
   Ca3        1.0     0.598871     0.250153     0.974997    Uiso  ? Ca
   Ca4        1.0     0.401492     0.752612     0.028392    Uiso  ? Ca
   Ca5        1.0     0.601055     0.751933     0.030196    Uiso  ? Ca
   Ca6        1.0     0.798699     0.748025     0.014751    Uiso  ? Ca
   Ca7        1.0     0.340549     0.932024     0.260717    Uiso  ? Ca
   Ca8        1.0     0.541175     0.930892     0.268101    Uiso  ? Ca
   Ca9        1.0     0.738983     0.918401     0.254698    Uiso  ? Ca
   Ca10       1.0     0.261514     0.085193     0.749699    Uiso  ? Ca
   Ca11       1.0     0.459143     0.071403     0.734737    Uiso  ? Ca
   Ca12       1.0     0.659785     0.070686     0.742656    Uiso  ? Ca
   Ca13       1.0     0.337454     0.425817     0.254555    Uiso  ? Ca
   Ca14       1.0     0.540100     0.425044     0.264525    Uiso  ? Ca
   Ca15       1.0     0.738838     0.426662     0.251851    Uiso  ? Ca
   Ca16       1.0     0.261395     0.576486     0.752665    Uiso  ? Ca
   Ca17       1.0     0.460228     0.577363     0.738462    Uiso  ? Ca
   Ca18       1.0     0.662928     0.577126     0.748851    Uiso  ? Ca
   Si1        1.0     0.261536     0.046076     0.231060    Uiso  ? Si
   Si2        1.0     0.463341     0.048376     0.230144    Uiso  ? Si
   Si3        1.0     0.663305     0.048174     0.234126    Uiso  ? Si
   Si4        1.0     0.336993     0.954470     0.769473    Uiso  ? Si
   Si5        1.0     0.537003     0.954056     0.772801    Uiso  ? Si
   Si6        1.0     0.738919     0.957326     0.772843    Uiso  ? Si
   Si7        1.0     0.260912     0.616269     0.231223    Uiso  ? Si
   Si8        1.0     0.463326     0.613078     0.230660    Uiso  ? Si
   Si9        1.0     0.662748     0.611715     0.233719    Uiso  ? Si
   Si10       1.0     0.337593     0.391297     0.769994    Uiso  ? Si
   Si11       1.0     0.536994     0.389316     0.772295    Uiso  ? Si
   Si12       1.0     0.739415     0.386933     0.773195    Uiso  ? Si
   Si13       1.0     0.220305     0.278847     0.444520    Uiso  ? Si
   Si14       1.0     0.419914     0.277366     0.443369    Uiso  ? Si
   Si15       1.0     0.620866     0.278044     0.450670    Uiso  ? Si
   Si16       1.0     0.379430     0.724674     0.552809    Uiso  ? Si
   Si17       1.0     0.580397     0.724977     0.559611    Uiso  ? Si
   Si18       1.0     0.780146     0.724176     0.559923    Uiso  ? Si
   O1         1.0     0.216704     0.272023     0.673649    Uiso  ? O
   O2         1.0     0.419085     0.274024     0.671826    Uiso  ? O
   O3         1.0     0.620337     0.276423     0.679104    Uiso  ? O
   O4         1.0     0.379980     0.726415     0.324378    Uiso  ? O
   O5         1.0     0.581223     0.728295     0.331133    Uiso  ? O
   O6         1.0     0.783758     0.730601     0.330794    Uiso  ? O
   O7         1.0     0.414399     0.769372     0.698152    Uiso  ? O
   O8         1.0     0.615319     0.769719     0.705002    Uiso  ? O
   O9         1.0     0.812356     0.767476     0.717853    Uiso  ? O
   O10        1.0     0.188067     0.234438     0.286779    Uiso  ? O
   O11        1.0     0.384988     0.232648     0.298061    Uiso  ? O
   O12        1.0     0.585916     0.233264     0.305163    Uiso  ? O
   O13        1.0     0.239364     0.074812     0.034069    Uiso  ? O
   O14        1.0     0.440057     0.065805     0.032357    Uiso  ? O
   O15        1.0     0.639333     0.064344     0.038670    Uiso  ? O
   O16        1.0     0.361018     0.938321     0.964752    Uiso  ? O
   O17        1.0     0.560308     0.936728     0.970558    Uiso  ? O
   O18        1.0     0.761007     0.928199     0.970001    Uiso  ? O
   O19        1.0     0.238086     0.532078     0.035319    Uiso  ? O
   O20        1.0     0.439665     0.536868     0.033647    Uiso  ? O
   O21        1.0     0.638794     0.536019     0.037950    Uiso  ? O
   O22        1.0     0.361639     0.466787     0.965504    Uiso  ? O
   O23        1.0     0.560675     0.465568     0.969289    Uiso  ? O
   O24        1.0     0.762199     0.471009     0.969214    Uiso  ? O
   O25        1.0     0.303174     0.126610     0.228885    Uiso  ? O
   O26        1.0     0.504625     0.134785     0.238879    Uiso  ? O
   O27        1.0     0.704543     0.134103     0.236596    Uiso  ? O
   O28        1.0     0.295771     0.868497     0.767469    Uiso  ? O
   O29        1.0     0.495720     0.867551     0.764269    Uiso  ? O
   O30        1.0     0.697267     0.876490     0.774117    Uiso  ? O
   O31        1.0     0.302267     0.637992     0.227023    Uiso  ? O
   O32        1.0     0.504336     0.628864     0.236942    Uiso  ? O
   O33        1.0     0.703515     0.624164     0.229098    Uiso  ? O
   O34        1.0     0.296870     0.379669     0.775343    Uiso  ? O
   O35        1.0     0.495988     0.373597     0.766107    Uiso  ? O
   O36        1.0     0.698039     0.364612     0.777257    Uiso  ? O
   O37        1.0     0.247899     0.137537     0.417885    Uiso  ? O
   O38        1.0     0.445605     0.129780     0.407008    Uiso  ? O
   O39        1.0     0.646473     0.130478     0.413711    Uiso  ? O
   O40        1.0     0.353825     0.872291     0.589817    Uiso  ? O
   O41        1.0     0.554703     0.872576     0.595851    Uiso  ? O
   O42        1.0     0.752750     0.866619     0.586189    Uiso  ? O
   O43        1.0     0.246499     0.492983     0.418657    Uiso  ? O
   O44        1.0     0.445376     0.489426     0.408767    Uiso  ? O
   O45        1.0     0.646334     0.490391     0.415957    Uiso  ? O
   O46        1.0     0.353984     0.512293     0.587514    Uiso  ? O
   O47        1.0     0.554935     0.512925     0.594142    Uiso  ? O
   O48        1.0     0.753718     0.510601     0.585786    Uiso  ? O
   O49        1.0     0.252609     0.821143     0.291808    Uiso  ? O
   O50        1.0     0.455910     0.821867     0.273777    Uiso  ? O
   O51        1.0     0.656616     0.822085     0.278944    Uiso  ? O
   O52        1.0     0.343581     0.180597     0.724705    Uiso  ? O
   O53        1.0     0.544402     0.180526     0.729169    Uiso  ? O
   O54        1.0     0.747857     0.182372     0.712529    Uiso  ? O
   O55        1.0     0.778203     0.220005     0.387169    Uiso  ? O
   O56        1.0     0.222168     0.784423     0.616912    Uiso  ? O
   H1         1.0     0.770782     0.211921     0.520283    Uiso  ? H
   H2         1.0     0.803463     0.250897     0.401498    Uiso  ? H
   H3         1.0     0.229662     0.792144     0.483952    Uiso  ? H
   H4         1.0     0.196921     0.756978     0.602085    Uiso  ? H
