# Supplementary material for: Molecular Views of Mineral Carbonation: Reaction of CO2 with the Wollastonite (100) Surface
Source: ACS Nano. 2026 Mar 24;20(13):10456–65. doi: 10.1021/acsnano.5c19629 (PMC13063804; doi:10.1021/acsnano.5c19629)
Supplement: Supplementary file 2 [file nn5c19629_si_002.zip › Structure files/St3_nested_H2O_CO2.cif]

#======================================================================
# CRYSTAL DATA
#----------------------------------------------------------------------
data_VESTA_phase_1

_chemical_name_common                  'S3_nested_H2O_CO2'
_cell_length_a                         39.631599
_cell_length_b                         7.334690
_cell_length_c                         7.076100
_cell_angle_alpha                      90.034897
_cell_angle_beta                       95.280800
_cell_angle_gamma                      103.444000
_cell_volume                           1991.549590
_space_group_name_H-M_alt              'P 1'
_space_group_IT_number                 1

loop_
_space_group_symop_operation_xyz
   'x, y, z'

loop_
   _atom_site_label
   _atom_site_occupancy
   _atom_site_fract_x
   _atom_site_fract_y
   _atom_site_fract_z
   _atom_site_adp_type
   _atom_site_U_iso_or_equiv
   _atom_site_type_symbol
   Ca1        1.0     0.197964     0.262227     0.970145    Uiso  ? Ca
   Ca2        1.0     0.399953     0.252480     0.967339    Uiso  ? Ca
   Ca3        1.0     0.599205     0.249642     0.972044    Uiso  ? Ca
   Ca4        1.0     0.401886     0.753664     0.023755    Uiso  ? Ca
   Ca5        1.0     0.601549     0.751778     0.026600    Uiso  ? Ca
   Ca6        1.0     0.803325     0.762387     0.024490    Uiso  ? Ca
   Ca7        1.0     0.340827     0.936925     0.256071    Uiso  ? Ca
   Ca8        1.0     0.541784     0.931915     0.265403    Uiso  ? Ca
   Ca9        1.0     0.738103     0.917363     0.236361    Uiso  ? Ca
   Ca10       1.0     0.259834     0.075311     0.756805    Uiso  ? Ca
   Ca11       1.0     0.459529     0.072091     0.728573    Uiso  ? Ca
   Ca12       1.0     0.660807     0.074181     0.742107    Uiso  ? Ca
   Ca13       1.0     0.337895     0.427402     0.247232    Uiso  ? Ca
   Ca14       1.0     0.540735     0.426307     0.261883    Uiso  ? Ca
   Ca15       1.0     0.740738     0.422445     0.233220    Uiso  ? Ca
   Ca16       1.0     0.263582     0.579343     0.762201    Uiso  ? Ca
   Ca17       1.0     0.460758     0.578321     0.733682    Uiso  ? Ca
   Ca18       1.0     0.663290     0.577048     0.747087    Uiso  ? Ca
   Si1        1.0     0.260757     0.045288     0.225745    Uiso  ? Si
   Si2        1.0     0.463935     0.050127     0.224659    Uiso  ? Si
   Si3        1.0     0.663913     0.048325     0.230013    Uiso  ? Si
   Si4        1.0     0.337792     0.956886     0.765994    Uiso  ? Si
   Si5        1.0     0.537465     0.954511     0.769276    Uiso  ? Si
   Si6        1.0     0.738527     0.954637     0.768926    Uiso  ? Si
   Si7        1.0     0.262500     0.618075     0.225878    Uiso  ? Si
   Si8        1.0     0.463893     0.614891     0.226347    Uiso  ? Si
   Si9        1.0     0.663550     0.609504     0.230449    Uiso  ? Si
   Si10       1.0     0.337934     0.388938     0.763378    Uiso  ? Si
   Si11       1.0     0.537536     0.389852     0.768676    Uiso  ? Si
   Si12       1.0     0.740869     0.387479     0.769071    Uiso  ? Si
   Si13       1.0     0.224640     0.289330     0.457060    Uiso  ? Si
   Si14       1.0     0.420376     0.279177     0.438136    Uiso  ? Si
   Si15       1.0     0.621684     0.277631     0.447925    Uiso  ? Si
   Si16       1.0     0.379497     0.724575     0.547559    Uiso  ? Si
   Si17       1.0     0.581117     0.726150     0.556685    Uiso  ? Si
   Si18       1.0     0.776615     0.720880     0.537512    Uiso  ? Si
   O1         1.0     0.219783     0.280873     0.680227    Uiso  ? O
   O2         1.0     0.419763     0.275373     0.666657    Uiso  ? O
   O3         1.0     0.621195     0.275899     0.676583    Uiso  ? O
   O4         1.0     0.380309     0.728274     0.319389    Uiso  ? O
   O5         1.0     0.582022     0.729536     0.328219    Uiso  ? O
   O6         1.0     0.781383     0.728682     0.314271    Uiso  ? O
   O7         1.0     0.414439     0.769381     0.693272    Uiso  ? O
   O8         1.0     0.615986     0.771098     0.702256    Uiso  ? O
   O9         1.0     0.811370     0.771492     0.692263    Uiso  ? O
   O10        1.0     0.189911     0.250047     0.301954    Uiso  ? O
   O11        1.0     0.385346     0.234832     0.293316    Uiso  ? O
   O12        1.0     0.586686     0.232394     0.302746    Uiso  ? O
   O13        1.0     0.237088     0.077191     0.036244    Uiso  ? O
   O14        1.0     0.440747     0.067237     0.026548    Uiso  ? O
   O15        1.0     0.639326     0.062597     0.036365    Uiso  ? O
   O16        1.0     0.361878     0.940929     0.961046    Uiso  ? O
   O17        1.0     0.560582     0.936430     0.967412    Uiso  ? O
   O18        1.0     0.761756     0.920615     0.958592    Uiso  ? O
   O19        1.0     0.238674     0.525512     0.037532    Uiso  ? O
   O20        1.0     0.440298     0.538562     0.029137    Uiso  ? O
   O21        1.0     0.638990     0.535562     0.035842    Uiso  ? O
   O22        1.0     0.361950     0.467609     0.958544    Uiso  ? O
   O23        1.0     0.561045     0.465676     0.966295    Uiso  ? O
   O24        1.0     0.765253     0.478779     0.956837    Uiso  ? O
   O25        1.0     0.302285     0.130992     0.221805    Uiso  ? O
   O26        1.0     0.505251     0.136308     0.234843    Uiso  ? O
   O27        1.0     0.704893     0.136762     0.225019    Uiso  ? O
   O28        1.0     0.296569     0.873709     0.769099    Uiso  ? O
   O29        1.0     0.496147     0.868632     0.759197    Uiso  ? O
   O30        1.0     0.697071     0.875460     0.778791    Uiso  ? O
   O31        1.0     0.303665     0.642535     0.212876    Uiso  ? O
   O32        1.0     0.504904     0.629929     0.233942    Uiso  ? O
   O33        1.0     0.704046     0.616329     0.223174    Uiso  ? O
   O34        1.0     0.297008     0.369918     0.769773    Uiso  ? O
   O35        1.0     0.496514     0.374256     0.760646    Uiso  ? O
   O36        1.0     0.699668     0.370786     0.777352    Uiso  ? O
   O37        1.0     0.246524     0.129195     0.417007    Uiso  ? O
   O38        1.0     0.446042     0.131807     0.400771    Uiso  ? O
   O39        1.0     0.647520     0.130684     0.411327    Uiso  ? O
   O40        1.0     0.353620     0.870621     0.585103    Uiso  ? O
   O41        1.0     0.555276     0.873047     0.592751    Uiso  ? O
   O42        1.0     0.750274     0.859342     0.576676    Uiso  ? O
   O43        1.0     0.250551     0.494888     0.419144    Uiso  ? O
   O44        1.0     0.445733     0.491517     0.404031    Uiso  ? O
   O45        1.0     0.646882     0.490681     0.413631    Uiso  ? O
   O46        1.0     0.353794     0.512407     0.580824    Uiso  ? O
   O47        1.0     0.555710     0.513760     0.591209    Uiso  ? O
   O48        1.0     0.755211     0.505112     0.576460    Uiso  ? O
   O49        1.0     0.253974     0.821219     0.285791    Uiso  ? O
   O50        1.0     0.456488     0.823751     0.268991    Uiso  ? O
   O51        1.0     0.658606     0.822828     0.275944    Uiso  ? O
   O52        1.0     0.345433     0.181950     0.717828    Uiso  ? O
   O53        1.0     0.545065     0.181184     0.725947    Uiso  ? O
   O54        1.0     0.747104     0.178454     0.708930    Uiso  ? O
   O55        1.0     0.779164     0.205935     0.378607    Uiso  ? O
   O56        1.0     0.832744     0.069824     0.578258    Uiso  ? O
   O57        1.0     0.844463     0.998398     0.889000    Uiso  ? O
   O58        1.0     0.156548     0.393090     0.105942    Uiso  ? O
   O59        1.0     0.168575     0.494627     0.416576    Uiso  ? O
   O60        1.0     0.222136     0.768357     0.616276    Uiso  ? O
   H1         1.0     0.770104     0.204604     0.505742    Uiso  ? H
   H2         1.0     0.802512     0.183082     0.413236    Uiso  ? H
   H3         1.0     0.198716     0.687237     0.583085    Uiso  ? H
   H4         1.0     0.231168     0.786611     0.488726    Uiso  ? H
   C1         1.0     0.832163     0.972484     0.719655    Uiso  ? C
   C2         1.0     0.168998     0.398546     0.274966    Uiso  ? C
