# Supplementary material for: Molecular Views of Mineral Carbonation: Reaction of CO2 with the Wollastonite (100) Surface
Source: ACS Nano. 2026 Mar 24;20(13):10456–65. doi: 10.1021/acsnano.5c19629 (PMC13063804; doi:10.1021/acsnano.5c19629)
Supplement: Supplementary file 2 [file nn5c19629_si_002.zip › Structure files/St4_nested_CO2.cif]

#======================================================================
# CRYSTAL DATA
#----------------------------------------------------------------------
data_VESTA_phase_1

_chemical_name_common                  'S4_nested_CO2                         '
_cell_length_a                         39.631599
_cell_length_b                         7.334690
_cell_length_c                         7.076100
_cell_angle_alpha                      90.034897
_cell_angle_beta                       95.280800
_cell_angle_gamma                      103.444000
_cell_volume                           1991.549590
_space_group_name_H-M_alt              'P 1'
_space_group_IT_number                 1

loop_
_space_group_symop_operation_xyz
   'x, y, z'

loop_
   _atom_site_label
   _atom_site_occupancy
   _atom_site_fract_x
   _atom_site_fract_y
   _atom_site_fract_z
   _atom_site_adp_type
   _atom_site_U_iso_or_equiv
   _atom_site_type_symbol
   Ca1        1.0     0.201620     0.252851     0.989849    Uiso  ? Ca
   Ca2        1.0     0.399385     0.248294     0.973560    Uiso  ? Ca
   Ca3        1.0     0.599055     0.249460     0.972617    Uiso  ? Ca
   Ca4        1.0     0.401563     0.752385     0.028850    Uiso  ? Ca
   Ca5        1.0     0.601216     0.753594     0.027784    Uiso  ? Ca
   Ca6        1.0     0.798984     0.749139     0.012782    Uiso  ? Ca
   Ca7        1.0     0.339925     0.928911     0.261749    Uiso  ? Ca
   Ca8        1.0     0.541143     0.929850     0.265565    Uiso  ? Ca
   Ca9        1.0     0.738282     0.912387     0.253886    Uiso  ? Ca
   Ca10       1.0     0.262298     0.089402     0.748517    Uiso  ? Ca
   Ca11       1.0     0.459450     0.071682     0.735582    Uiso  ? Ca
   Ca12       1.0     0.660709     0.073168     0.739860    Uiso  ? Ca
   Ca13       1.0     0.338349     0.424426     0.255183    Uiso  ? Ca
   Ca14       1.0     0.540397     0.424521     0.262285    Uiso  ? Ca
   Ca15       1.0     0.738527     0.429331     0.250729    Uiso  ? Ca
   Ca16       1.0     0.262073     0.572687     0.751878    Uiso  ? Ca
   Ca17       1.0     0.460252     0.577120     0.738822    Uiso  ? Ca
   Ca18       1.0     0.662195     0.577644     0.746438    Uiso  ? Ca
   Si1        1.0     0.262195     0.045135     0.229596    Uiso  ? Si
   Si2        1.0     0.463591     0.047731     0.230211    Uiso  ? Si
   Si3        1.0     0.664083     0.050438     0.231630    Uiso  ? Si
   Si4        1.0     0.336539     0.951683     0.769960    Uiso  ? Si
   Si5        1.0     0.537039     0.953945     0.771040    Uiso  ? Si
   Si6        1.0     0.738397     0.956815     0.772768    Uiso  ? Si
   Si7        1.0     0.261570     0.615031     0.229925    Uiso  ? Si
   Si8        1.0     0.463461     0.611929     0.230615    Uiso  ? Si
   Si9        1.0     0.662280     0.611921     0.233283    Uiso  ? Si
   Si10       1.0     0.338276     0.390148     0.768613    Uiso  ? Si
   Si11       1.0     0.537158     0.389621     0.770437    Uiso  ? Si
   Si12       1.0     0.738976     0.387054     0.772413    Uiso  ? Si
   Si13       1.0     0.220620     0.277599     0.443372    Uiso  ? Si
   Si14       1.0     0.420194     0.276146     0.443616    Uiso  ? Si
   Si15       1.0     0.620859     0.277099     0.448387    Uiso  ? Si
   Si16       1.0     0.379711     0.724797     0.553222    Uiso  ? Si
   Si17       1.0     0.580405     0.725485     0.557620    Uiso  ? Si
   Si18       1.0     0.780024     0.724427     0.559251    Uiso  ? Si
   O1         1.0     0.217392     0.271435     0.673172    Uiso  ? O
   O2         1.0     0.419214     0.272714     0.672037    Uiso  ? O
   O3         1.0     0.620136     0.273147     0.676489    Uiso  ? O
   O4         1.0     0.380425     0.728550     0.325110    Uiso  ? O
   O5         1.0     0.581393     0.729015     0.329195    Uiso  ? O
   O6         1.0     0.783254     0.730523     0.329436    Uiso  ? O
   O7         1.0     0.414583     0.771385     0.699147    Uiso  ? O
   O8         1.0     0.615270     0.771441     0.703236    Uiso  ? O
   O9         1.0     0.812343     0.768842     0.715809    Uiso  ? O
   O10        1.0     0.188283     0.233116     0.286907    Uiso  ? O
   O11        1.0     0.385316     0.230308     0.298106    Uiso  ? O
   O12        1.0     0.586007     0.230271     0.302294    Uiso  ? O
   O13        1.0     0.240223     0.077409     0.032536    Uiso  ? O
   O14        1.0     0.440083     0.064599     0.032981    Uiso  ? O
   O15        1.0     0.640154     0.066295     0.036136    Uiso  ? O
   O16        1.0     0.360454     0.935660     0.965445    Uiso  ? O
   O17        1.0     0.560557     0.937165     0.968252    Uiso  ? O
   O18        1.0     0.760357     0.924541     0.969862    Uiso  ? O
   O19        1.0     0.238876     0.528295     0.033928    Uiso  ? O
   O20        1.0     0.439657     0.535943     0.033939    Uiso  ? O
   O21        1.0     0.638507     0.537019     0.037178    Uiso  ? O
   O22        1.0     0.362101     0.465013     0.964576    Uiso  ? O
   O23        1.0     0.560970     0.465765     0.967079    Uiso  ? O
   O24        1.0     0.761641     0.473867     0.968442    Uiso  ? O
   O25        1.0     0.303810     0.131018     0.229892    Uiso  ? O
   O26        1.0     0.504831     0.134602     0.236603    Uiso  ? O
   O27        1.0     0.705513     0.134554     0.234321    Uiso  ? O
   O28        1.0     0.295112     0.867426     0.767200    Uiso  ? O
   O29        1.0     0.495802     0.867046     0.764883    Uiso  ? O
   O30        1.0     0.696782     0.870796     0.772078    Uiso  ? O
   O31        1.0     0.302867     0.630389     0.228217    Uiso  ? O
   O32        1.0     0.504437     0.626956     0.235666    Uiso  ? O
   O33        1.0     0.703017     0.621315     0.230606    Uiso  ? O
   O34        1.0     0.297547     0.380572     0.771855    Uiso  ? O
   O35        1.0     0.496182     0.374573     0.765445    Uiso  ? O
   O36        1.0     0.697673     0.371756     0.773595    Uiso  ? O
   O37        1.0     0.247618     0.132353     0.417721    Uiso  ? O
   O38        1.0     0.446148     0.129803     0.407740    Uiso  ? O
   O39        1.0     0.647463     0.134879     0.410564    Uiso  ? O
   O40        1.0     0.353204     0.867527     0.591038    Uiso  ? O
   O41        1.0     0.554440     0.871743     0.593453    Uiso  ? O
   O42        1.0     0.753033     0.869786     0.584703    Uiso  ? O
   O43        1.0     0.246234     0.494042     0.418771    Uiso  ? O
   O44        1.0     0.445472     0.488869     0.409072    Uiso  ? O
   O45        1.0     0.645418     0.492072     0.414785    Uiso  ? O
   O46        1.0     0.355074     0.510053     0.586996    Uiso  ? O
   O47        1.0     0.555137     0.512706     0.591976    Uiso  ? O
   O48        1.0     0.754395     0.507987     0.583693    Uiso  ? O
   O49        1.0     0.254952     0.822156     0.283754    Uiso  ? O
   O50        1.0     0.456339     0.821361     0.274127    Uiso  ? O
   O51        1.0     0.657227     0.824534     0.277823    Uiso  ? O
   O52        1.0     0.343365     0.177624     0.723943    Uiso  ? O
   O53        1.0     0.544282     0.180239     0.726983    Uiso  ? O
   O54        1.0     0.745570     0.179827     0.718633    Uiso  ? O
   O55        1.0     0.788245     0.232005     0.370437    Uiso  ? O
   O56        1.0     0.823989     0.283700     0.657381    Uiso  ? O
   O57        1.0     0.176513     0.718870     0.345302    Uiso  ? O
   O58        1.0     0.212348     0.770291     0.631959    Uiso  ? O
   C1         1.0     0.805497     0.257124     0.517910    Uiso  ? C
   C2         1.0     0.195047     0.745306     0.484633    Uiso  ? C
