# Supplementary material for: Molecular Views of Mineral Carbonation: Reaction of CO2 with the Wollastonite (100) Surface
Source: ACS Nano. 2026 Mar 24;20(13):10456–65. doi: 10.1021/acsnano.5c19629 (PMC13063804; doi:10.1021/acsnano.5c19629)
Supplement: Supplementary file 2 [file nn5c19629_si_002.zip › Structure files/St5_nested_CO2_CO2.cif]

#======================================================================
# CRYSTAL DATA
#----------------------------------------------------------------------
data_VESTA_phase_1

_chemical_name_common                  'S5_nested_CO2_additional_CO2'
_cell_length_a                         39.631599
_cell_length_b                         7.334690
_cell_length_c                         7.076100
_cell_angle_alpha                      90.034897
_cell_angle_beta                       95.280800
_cell_angle_gamma                      103.444000
_cell_volume                           1991.549590
_space_group_name_H-M_alt              'P 1'
_space_group_IT_number                 1

loop_
_space_group_symop_operation_xyz
   'x, y, z'

loop_
   _atom_site_label
   _atom_site_occupancy
   _atom_site_fract_x
   _atom_site_fract_y
   _atom_site_fract_z
   _atom_site_adp_type
   _atom_site_U_iso_or_equiv
   _atom_site_type_symbol
   Ca1        1.0     0.200187     0.251593     0.989889    Uiso  ? Ca
   Ca2        1.0     0.399221     0.247437     0.976595    Uiso  ? Ca
   Ca3        1.0     0.598683     0.247628     0.974280    Uiso  ? Ca
   Ca4        1.0     0.401393     0.751922     0.031481    Uiso  ? Ca
   Ca5        1.0     0.600866     0.752251     0.029589    Uiso  ? Ca
   Ca6        1.0     0.799948     0.748477     0.013795    Uiso  ? Ca
   Ca7        1.0     0.339772     0.928855     0.264242    Uiso  ? Ca
   Ca8        1.0     0.540874     0.928700     0.267867    Uiso  ? Ca
   Ca9        1.0     0.737832     0.908411     0.252896    Uiso  ? Ca
   Ca10       1.0     0.262280     0.091366     0.751014    Uiso  ? Ca
   Ca11       1.0     0.459162     0.070598     0.737977    Uiso  ? Ca
   Ca12       1.0     0.660338     0.070734     0.741487    Uiso  ? Ca
   Ca13       1.0     0.338130     0.424450     0.257140    Uiso  ? Ca
   Ca14       1.0     0.540158     0.423370     0.264479    Uiso  ? Ca
   Ca15       1.0     0.738135     0.428172     0.249049    Uiso  ? Ca
   Ca16       1.0     0.261989     0.571726     0.754543    Uiso  ? Ca
   Ca17       1.0     0.459947     0.576023     0.741933    Uiso  ? Ca
   Ca18       1.0     0.661940     0.575195     0.748702    Uiso  ? Ca
   Si1        1.0     0.262011     0.046030     0.230387    Uiso  ? Si
   Si2        1.0     0.463386     0.046999     0.233066    Uiso  ? Si
   Si3        1.0     0.663859     0.048724     0.233102    Uiso  ? Si
   Si4        1.0     0.336306     0.951027     0.772428    Uiso  ? Si
   Si5        1.0     0.536681     0.952560     0.773008    Uiso  ? Si
   Si6        1.0     0.738096     0.953827     0.773618    Uiso  ? Si
   Si7        1.0     0.261358     0.615061     0.230906    Uiso  ? Si
   Si8        1.0     0.463229     0.611162     0.233992    Uiso  ? Si
   Si9        1.0     0.661811     0.609847     0.234783    Uiso  ? Si
   Si10       1.0     0.338300     0.389891     0.770867    Uiso  ? Si
   Si11       1.0     0.536832     0.388377     0.772397    Uiso  ? Si
   Si12       1.0     0.738753     0.384806     0.773028    Uiso  ? Si
   Si13       1.0     0.220541     0.278247     0.445181    Uiso  ? Si
   Si14       1.0     0.419929     0.275436     0.446502    Uiso  ? Si
   Si15       1.0     0.620608     0.275180     0.450103    Uiso  ? Si
   Si16       1.0     0.379565     0.724473     0.555634    Uiso  ? Si
   Si17       1.0     0.580112     0.724157     0.559632    Uiso  ? Si
   Si18       1.0     0.779513     0.721509     0.558590    Uiso  ? Si
   O1         1.0     0.217571     0.272303     0.675045    Uiso  ? O
   O2         1.0     0.418927     0.271596     0.674898    Uiso  ? O
   O3         1.0     0.619843     0.270979     0.678181    Uiso  ? O
   O4         1.0     0.380291     0.728646     0.327554    Uiso  ? O
   O5         1.0     0.581124     0.727854     0.331236    Uiso  ? O
   O6         1.0     0.782486     0.727533     0.328734    Uiso  ? O
   O7         1.0     0.414393     0.771028     0.701884    Uiso  ? O
   O8         1.0     0.614973     0.769974     0.705236    Uiso  ? O
   O9         1.0     0.812030     0.766304     0.713685    Uiso  ? O
   O10        1.0     0.188051     0.233565     0.289924    Uiso  ? O
   O11        1.0     0.385076     0.229747     0.300816    Uiso  ? O
   O12        1.0     0.585755     0.228438     0.304035    Uiso  ? O
   O13        1.0     0.240031     0.078921     0.033876    Uiso  ? O
   O14        1.0     0.439912     0.063653     0.035660    Uiso  ? O
   O15        1.0     0.639861     0.064667     0.037852    Uiso  ? O
   O16        1.0     0.360239     0.934895     0.967852    Uiso  ? O
   O17        1.0     0.560181     0.935792     0.970262    Uiso  ? O
   O18        1.0     0.760140     0.921261     0.970027    Uiso  ? O
   O19        1.0     0.238608     0.527917     0.035498    Uiso  ? O
   O20        1.0     0.439435     0.535244     0.037243    Uiso  ? O
   O21        1.0     0.637968     0.535083     0.038879    Uiso  ? O
   O22        1.0     0.362066     0.464614     0.966985    Uiso  ? O
   O23        1.0     0.560629     0.464361     0.969069    Uiso  ? O
   O24        1.0     0.761575     0.472140     0.968185    Uiso  ? O
   O25        1.0     0.303667     0.130878     0.231312    Uiso  ? O
   O26        1.0     0.504622     0.133772     0.239572    Uiso  ? O
   O27        1.0     0.705298     0.132391     0.235332    Uiso  ? O
   O28        1.0     0.294849     0.867395     0.769333    Uiso  ? O
   O29        1.0     0.495452     0.865748     0.766839    Uiso  ? O
   O30        1.0     0.696454     0.868811     0.773393    Uiso  ? O
   O31        1.0     0.302682     0.630844     0.229880    Uiso  ? O
   O32        1.0     0.504185     0.625709     0.238936    Uiso  ? O
   O33        1.0     0.702472     0.618442     0.230480    Uiso  ? O
   O34        1.0     0.297618     0.381326     0.774077    Uiso  ? O
   O35        1.0     0.495869     0.373578     0.767466    Uiso  ? O
   O36        1.0     0.697444     0.368946     0.775213    Uiso  ? O
   O37        1.0     0.247520     0.132846     0.419080    Uiso  ? O
   O38        1.0     0.445891     0.129243     0.410262    Uiso  ? O
   O39        1.0     0.647276     0.133362     0.412125    Uiso  ? O
   O40        1.0     0.352946     0.866574     0.593531    Uiso  ? O
   O41        1.0     0.554131     0.870339     0.595613    Uiso  ? O
   O42        1.0     0.752537     0.866910     0.584830    Uiso  ? O
   O43        1.0     0.246061     0.495075     0.420357    Uiso  ? O
   O44        1.0     0.445183     0.488264     0.412357    Uiso  ? O
   O45        1.0     0.645089     0.490430     0.416776    Uiso  ? O
   O46        1.0     0.355079     0.509295     0.588995    Uiso  ? O
   O47        1.0     0.554861     0.511330     0.593963    Uiso  ? O
   O48        1.0     0.753980     0.504713     0.583385    Uiso  ? O
   O49        1.0     0.254489     0.822345     0.283577    Uiso  ? O
   O50        1.0     0.456179     0.820744     0.277425    Uiso  ? O
   O51        1.0     0.656927     0.822746     0.279338    Uiso  ? O
   O52        1.0     0.343225     0.177054     0.726589    Uiso  ? O
   O53        1.0     0.543912     0.178865     0.728905    Uiso  ? O
   O54        1.0     0.745576     0.177457     0.720147    Uiso  ? O
   O55        1.0     0.787362     0.228316     0.373826    Uiso  ? O
   O56        1.0     0.822991     0.279616     0.660865    Uiso  ? O
   O57        1.0     0.177111     0.720449     0.342344    Uiso  ? O
   O58        1.0     0.212701     0.771716     0.629514    Uiso  ? O
   O59        1.0     0.160691     0.862325     0.925474    Uiso  ? O
   O60        1.0     0.159680     0.541949     0.920582    Uiso  ? O
   O61        1.0     0.840404     0.458204     0.081960    Uiso  ? O
   O62        1.0     0.839459     0.137888     0.078837    Uiso  ? O
   C1         1.0     0.804301     0.252916     0.522086    Uiso  ? C
   C2         1.0     0.195782     0.747129     0.481193    Uiso  ? C
   C3         1.0     0.160663     0.702670     0.925209    Uiso  ? C
   C4         1.0     0.839450     0.297499     0.078210    Uiso  ? C
